# Supplementary material for: Multi-Protein Profiling Reveals High Nuclear KFL-4 Expression as a Predictor of Poor Overall Survival in Breast Cancer: A Retrospective Cohort Study
Source: Int J Mol Sci. 2026 Mar 11;27(6):2576. doi: 10.3390/ijms27062576 (PMC13026467; doi:10.3390/ijms27062576)
Supplement: Supplementary file 1 [file ijms-27-02576-s001.zip]

Archive with 1 entries (1 files):
- ijms-4113589-supplementary.pdf
